# Supplementary material for: AI-CAD-Guided Mammographic Assessment of Tumor Size and T Stage: Concordance with MRI for Clinical Staging in Breast Cancer Patients Considered for NAC
Source: Tomography. 2025 Jun 24;11(7):72. doi: 10.3390/tomography11070072 (PMC12299520; doi:10.3390/tomography11070072)
Supplement: Supplementary file 1 [file tomography-11-00072-s001.zip]

Archive with 1 entries (1 files):
- tomography-3688133-supplementary.pdf
